# Supplementary material for: Evaluation of the Attractant Effect of Solanum muricatum (Solanales: Solanaceae) on Gravid Female Adults of Zeugodacus tau (Diptera: Tephritidae) and Screening of Attractant Volatiles
Source: Insects. 2023 Jun 30;14(7):591. doi: 10.3390/insects14070591 (PMC10380902; doi:10.3390/insects14070591)
Supplement: Supplementary file 1 [file insects-14-00591-s001.zip]

Archive with 1 entries (1 files):
- insects-2432180-supplementary.pdf
